# Supplementary material for: Wearable ECG-PPG Deep Learning Model for Cardiac Index-Based Noninvasive Cardiac Output Estimation in Cardiac Surgery Patients
Source: Sensors (Basel). 2026 Jan 22;26(2):735. doi: 10.3390/s26020735 (PMC12845561; doi:10.3390/s26020735)
Supplement: Supplementary file 1 [file sensors-26-00735-s001.zip]

Archive with 1 entries (1 files):
- sensors-4029166-supplementary.pdf
